# Supplementary material for: Short-Term Effect of Temperature Change on Non-Accidental Mortality in Shenzhen, China
Source: Int J Environ Res Public Health. 2021 Aug 19;18(16):8760. doi: 10.3390/ijerph18168760 (PMC8392083; doi:10.3390/ijerph18168760)
Supplement: Supplementary file 1 [file ijerph-18-08760-s001.zip]

Archive with 1 entries (1 files):
- ijerph-1303458-supplementary.pdf
